# Supplementary material for: Validity of an iPhone App to Detect Prefrailty and Sarcopenia Syndromes in Community-Dwelling Older Adults: The Protocol for a Diagnostic Accuracy Study
Source: Sensors (Basel). 2022 Aug 11;22(16):6010. doi: 10.3390/s22166010 (PMC9416054; doi:10.3390/s22166010)
Supplement: Supplementary file 1 [file sensors-22-06010-s001.zip]

Archive with 1 entries (1 files):
- sensors-1848852-supplementary.pdf
